# Supplementary material for: Tree diversity and its ecological importance value in organic and conventional cocoa agroforests in Ghana
Source: PLoS One. 2019 Jan 11;14(1):e0210557. doi: 10.1371/journal.pone.0210557 (PMC6329512; doi:10.1371/journal.pone.0210557)
Supplement: S1 Table — (CSV) [file pone.0210557.s001.csv]

S1 Table: List of shade species and their abundance in studied cocoa systems
Family	Species	Species category	Relative Abundance (% per ha)
			YCS		MCS		OCS
			Con.	Org.	Con.	Org.	Con.	Org.
Fabaceae	Albizia adianthifolia (Schum.) W.Wight	Planted legume				0.3
Fabaceae	Albizia ferruginea (Guill. and Perr.) Benth.	Forest tree						0.3
Fabaceae	Albizia glaberrima (Schumach. and Thonn.) Benth.	Forest tree	0.5	0.2
Fabaceae	Albizia zygia (DC.) J.F.Macbr.	Forest tree		0.4	0.6	1.3		0.7
Apocynaceae	Alstonia boonei De Wild.	Forest tree		0.9		1.3		2
Fabaceae	Amphimas pterocarpoidesHams	Forest tree				0.5		0.3
Sapotaceae	Aningeria robusta Aubrev. et Pellegr.	Forest tree						0.3
Loganiaceae	Anthocleista nobilisG. Don	Forest tree		0.4			0.9	0.3
Moraceae	Antiaris toxicaria Lesch.	Forest tree	1.5	0.2			3.5
Anacardiaceae	Antrocaryon micraster A.Chev.	Forest tree	0.5
Moraceae	Artocarpus altilis (Parkinson) Fosberg	Forest tree	0.5			0.8
Sapindaceae	Blighia sapida K.D.Koenig	Forest tree	0.5
Sapindaceae	Blighia unijugata Baker	Forest tree				0.3
Euphorbiaceae	Bridelia grandis Pierre ex Hutch.	Forest tree	1.5					0.7
Caricaceae	Carica papaya L	Fruit plant	2	0.2	0.6	0.5	0.9	1
Meliaceae	Cedrela odorata L.	Planted tree					0.9
Ulmaceae	Celtis mildbraedii Engl.	Forest tree		0.2
Sapotaceae	Chrysophyllum subnudum (Bak.)	Forest tree				0.3		0.7
Rutaceae	Citrus aurantifolia (Christm.) Swingle	Fruit tree	2
Rutaceae	Citrus sinensis (L.) Osbeck	Fruit tree		3.7	4.4	1	2.6	3.3
Annonaceae	Cleistopholis patens (Benth.) Engl. and Diels	Forest tree			0.6	0.3		0.7
Arecaceae	Cocos nucifera (L.)	Fruit tree	0.5				3.5
Sterculiaceae	Cola gigantea A.Chev.	Forest tree					1.8
Boraginaceae	Cordia millenii Baker	Forest tree				0.3
Ebenaceae	Diospyros abyssinica (Hiern) F. White	Forest tree						0.3
Euphorbiaceae	Discoglypremna caloneura (Pax) Prain	Forest tree				0.5
Caesalpiniaceae	Distemonanthus benthamianus Baill.	Forest tree				0.3
Boraginaceae	Ehretia trachyphylla C.H.Wright	Forest tree	0.5		1.7			0.3
Meliaceae	Entandrophragma angolense (Welw.) C.DC.	Forest tree		0.7		2.6		1
Fabaceae	Erythrina vogelii Hook f.	Forest tree	0.5	0.7		0.3
Moraceae	Ficus capensis Thunb.	Forest tree		0.2
Moraceae	Ficus exasperata Vahl	Forest tree	2	1.1	1.7	0.3	1.8	1.7
Moraceae	Ficus lutea Vahl	Forest tree				0.3		0.3
Moraceae	Ficus sur Forssk	Forest tree		1.1	0.6	1	1.8	0.7
Moraceae	Ficus vogeliana (Miq.) Miq.	Forest tree	0.5	0.2		0.3
Moraceae	Ficus vogelii (Miq.) Miq.	Forest tree	0.5	0.2				0.3
Apocynaceae	Funtumia africana (Benth.) Stapf.	Forest tree	0.5				0.9	0.7
Fabaceae	Gliricidia sepium (Jacq.) Walp.	Planted legume	1.5	1.1		0.3		0.3
Simaroubaceae	Hannoa klaineana Pierre et Engl.	Forest tree						0.3
Apocynaceae	Holarrhena floribunda (G. Don) Dur and Schinz	Forest tree	11.6	0.7	6	1.3	0.9	1.7
Bignoniaceae	Kigelia africana (Lam.) Benth.	Forest tree						0.7
Anacardiaceae	Lannea welwitschii (Hiern) Engl.	Forest tree		0.7
Fabaceae	Leucaena leucocephala (Lam.) de Wit.	Planted legume						0.3
Fabaceae	Lonchocarpus sericeus (Poir.) Kunth ex DC.	Forest tree			2.8		2.6
Anacardiaceae	Mangifera indica L.	Fruit tree	0.5	0.7	0.6	0.8		1.3
Sterculiaceae	Mansonia altissima (A.Chev.) A.Chev.	Forest tree			0.6	0.5
Euphorbiaceae	Margaritaria discoidea (Baill.) Webster	Forest tree					0.9
Euphorbiaceae	Mareya micrantha (Benth.) M�ll.Arg.	Forest tree		0.2
Moraceae	Milicia excelsa (Welw.) C.C.Berg	Forest tree	0.5	0.2	0.6		2.6
Moraceae	Milicia regia (A.Chev.) Berg	Forest tree	1	0.7	0.6	1.6		0.7
Fabaceae	Millettia zechiana Harms	Forest tree	3.5		1.1		3.5
Rubiaceae	Morinda lucida Benth.	Forest tree	10.6	1.5	1.7	1	0.9	3
Moraceae	Morus mesozygia Stapf.	Forest tree			0.6
Musaceae	Musa paradisiaca L.	Fruit plant	14.7	13.7	5.5	2.1	14.9	2.3
Musaceae	Musa sapientum L. f. thomsonii King ex Baker	Fruit plant	21.2	60.8	52.2	72	38.6	67.6
Sterculiaceae	Nesogordonia papaverifera (Chev, A.) Cap.	Forest tree	0.5	0.2	0.6	0.8
Bignoniaceae	Newbouldia laevis (P. Beauv.) Seemann ex Bureau	Forest tree	2	2	0.6	0.5		0.3
Lauraceae	Persea americana Mill.	Fruit tree	3.5	0.7	0.6	1.3	1.8	2
Fabaceae	Piptadeniastrum africanum (Hook.f.) Brenan	Forest tree				0.5		0.3
Anacardiaceae	Pseudospondias microcarpa (A.Rich.) Engl.	Forest tree			0.6	0.3
Myrtaceae	Psidium guajava (L.)	Fruit tree	1
Sterculiaceae	Pterygota macrocarpa K.Schum.	Forest tree		0.2
Myristicaceae	Pycnanthus angolensis (Welw.) Warb.	Forest tree	1	0.2	0.6	0.3
Apocynaceae	Rauvolfia vomitoria Afzel	Forest tree	2.5	0.4	1.1	0.8	1.8	0.3
Euphorbiaceae	Ricinodendron heudelotii (Baill.) Pierre ex Heckel	Forest tree			0.6	0.5	0.9	0.3
Solanaceae	Solanum erianthum D. Don	Forest tree				0.3
Bignoniaceae	Spathodea campanulata P. Beauv.	Forest tree	2	0.7	1.1		0.9	0.3
Anacardiaceae	Spondias mombin L.	Forest tree	0.5	0.4			5.3
Sterculiaceae	Sterculia rhinopetala K.Schum.	Forest tree		0.2
Sterculiaceae	Sterculia tragacantha Lindl.	Forest tree	1	1.1	0.6	0.3
Sapotaceae	Synsepalum dulcificum (Schum. and Thonn.) Daniell	Forest tree		0.2
Combretaceae	Terminalia catappa L.	Forest tree			0.6
Combretaceae	Terminalia ivorensis (A. Chev.)	Forest tree	0.5	1.8		1.8	2.6	1.3
Combretaceae	Terminalia superba Engl. and Diels	Forest tree	1		1.7	0.5		0.7
Fabaceae	Tetrapleura tetraptera (Schum. and Thonn.) Taub.	Forest tree			0.6			0.3
Euphorbiaceae	Tetrorchidium didymostemon (Baill.) Pax and K.Hoffm.	Forest tree			0.6	0.3
Ulmaceae	Trema orientalis L.	Forest tree		0.2
Meliaceae	Trichilia monadelpha (Thonn.) J.J.de Wilde	Forest tree		0.4	0.6	0.3
Meliaceae	Trichilia tessmannii Harms	Forest tree					0.9
Moraceae	Trilepisium madagascariense D.C.	Forest tree			0.6
Sterculiaceae	Triplochiton scleroxylon K.Schum.	Forest tree					0.2
Compositae	Vernonia amygdalina Delile	Forest tree					0.9
Apocynaceae	Voacanga africana Stapf	Forest tree	5.1	0.2	7.1		1.8
