# Supplementary material for: Tree diversity and its ecological importance value in organic and conventional cocoa agroforests in Ghana
Source: PLoS One. 2019 Jan 11;14(1):e0210557. doi: 10.1371/journal.pone.0210557 (PMC6329512; doi:10.1371/journal.pone.0210557)
Supplement: S2 Table — (CSV) [file pone.0210557.s002.csv]

S2 Table. Ecological importance of the ten most abundant shade species in organic and conventional farms across the different cocoa-age groups
Cocoa-age group	Species	Relative abundance (% per ha)	Relative dominance (% per ha)	Relative frequency (% per ha)	IVI
Organic YCS	Musa sapientum L. f. thomsonii King ex Baker	60.79	38.77	13.54	113.1
	Musa paradisiaca L.	13.66	7.43	5.21	26.29
	Newbouldia laevis (P. Beauv.) Seemann ex Bureau	1.98	3.06	6.25	11.29
	Citrus sinensis (L.) Osbeck	3.74	1.94	5.21	10.9
	Spathodea campanulate P. Beauv.	0.66	6.74	3.13	10.53
	Terminalia ivorensis (A. Chev.)	1.76	3.14	4.17	9.07
	Ficus exasperate Vahl	1.1	2.62	5.21	8.93
	Mangifera indica L.	0.66	4.37	3.13	8.15
	Sterculia tragacantha Lindl.	1.1	3.83	3.13	8.06
	Morinda lucida Benth.	1.54	2.73	3.13	7.4
Conventional YCS	Musa sapientum L. f. thomsonii King ex Baker	21.21	11.77	8.54	41.52
	Holarrhena floribunda (G. Don) Dur and Schinz	11.62	12.69	10.98	35.28
	Morinda lucida Benth.	10.61	13.16	8.54	32.3
	Musa paradisiaca L.	14.65	6.5	4.88	26.02
	Citrus aurantifolia (Christm.) Swingle	2.02	9.84	3.66	15.51
	Persea americana Mill.	3.54	3.91	3.66	11.1
	Millettia zechiana Harms	3.54	1.36	6.1	11
	Voacanga africana Stapf	5.05	3.33	2.44	10.82
	Ficus exasperata Vahl	2.02	2.1	4.88	9
	Carica papaya L.	2.02	1.79	4.88	8.69
Organic MCS	Musa sapientum L. f. thomsonii King ex Baker	72.02	38.6	15.22	125.84
	Terminalia ivorensis (A. Chev.)	1.81	9.08	4.35	15.24
	Entandrophragma angolense (Welw.) C.DC.	2.59	5.97	6.52	15.09
	Ficus sur Forssk	1.04	7.01	4.35	12.4
	Magnifera indica L.	0.78	4.76	3.26	8.8
	Milicia regia (A.Chev.) Berg	1.55	3.5	3.26	8.32
	Persea americana Mill.	1.3	2.19	4.35	7.83
	Musa paradisiaca L.	2.07	1	4.35	7.42
	Morinda lucida Benth.	1.04	1.64	4.35	7.03
	Alstonia boonei De Wild.	1.3	2.17	3.26	6.73
Conventional MCS	Musa sapientum L. f. thomsonii King ex Baker	52.2	24.67	11.86	88.74
	Voacanga africana Stapf	7.14	5.78	10.17	23.1
	Lonchocarpus sericeus (Poir.) Kunth ex DC.	2.75	15.53	3.39	21.67
	Holarrhena floribunda (G. Don) Dur and Schinz	6.04	7.2	6.78	20.03
	Citrus sinensis (L.) Osbeck	4.4	6.19	3.39	13.98
	Musa paradisiaca L.	5.49	2.35	5.08	12.93
	Ficus exasperata Vahl	1.65	4.23	3.39	9.26
	Spathodea campanulata P. Beauv.	1.1	5.03	1.69	7.82
	Terminalia superba Engl. and Diels	1.65	1.28	3.39	6.31
	Rauvolfia vomitoria Afzel	1.1	1.81	3.39	6.3
Organic OCS	Musa sapientum L.	67.56	31.23	17.28	116.08
	Alstonia boonei De Wild.	2.01	10.3	3.7	16.01
	Citrus sinensis (L.) Osbeck	3.34	2.32	7.41	13.07
	Morinda lucida Benth.	3.01	4.97	4.94	12.92
	Magnifera indica L.	1.34	7.42	3.7	12.46
	Milicia regia (A.Chev.) Berg	0.67	7.42	2.47	10.56
	Persea americana Mill.	2.01	1.88	6.17	10.06
	Holarrhena floribunda Pierre et Engl.	1.67	2.02	3.7	7.4
	Musa paradisiaca L.	2.34	1.27	3.7	7.31
	Terminalia ivorensis (A. Chev.)	1.34	2.76	2.47	6.57
Conventional OCS	Musa sapientum L. f. thomsonii King ex Baker	38.6	17.4	14.58	70.58
	Musa paradisiaca L.	14.91	5.32	12.5	32.73
	Antiaris toxicaria Lesch.	3.51	10.32	4.17	17.99
	Cola gigantea A.Chev.	1.75	13.12	2.08	16.96
	Terminalia ivorensis (A. Chev.)	2.63	4.85	6.25	13.73
	Cocos nucifera (L.)	3.51	6.01	4.17	13.69
	Lonchocarpus sericeus (Poir.) Kunth ex DC.	2.63	4.73	4.17	11.52
	Spondias mombin L.	5.26	2.65	2.08	10
	Milicia excelsa (Welw.) C.C.Berg	2.63	2.03	4.17	8.83
	Ficus exasperata Vahl	1.75	2.87	4.17	8.79
